# Supplementary material for: Advanced Glycation End Products Effects on Adipocyte Niche Stiffness and Cell Signaling
Source: Int J Mol Sci. 2023 Jan 23;24(3):2261. doi: 10.3390/ijms24032261 (PMC9917270; doi:10.3390/ijms24032261)
Supplement: Supplementary file 1 [file ijms-24-02261-s001.zip]

Archive with 4 entries (4 files):
- Supplementary File S1 - Migration Adipocytes.avi
- Supplementary File S2 - Migration Fibroblasts.avi
- Supplementary File S3 - Phalloidin Adipocytes.avi
- Supplementary File S4 - Phalloidin Fibroblasts.avi
